# Supplementary material for: Distinct Temporal Succession of Bacterial Communities in Early Marine Biofilms in a Portuguese Atlantic Port
Source: Front Microbiol. 2020 Aug 11;11:1938. doi: 10.3389/fmicb.2020.01938 (PMC7432428; doi:10.3389/fmicb.2020.01938)
Supplement: TABLE S1 — Blast-hit results used for the taxonomic assignment of “Chloroplast” sequences. All blast hit results comes from the search of Greengenes Chloroplast sequences in NT-NCBI and PhytoRef databases. [file Table_1.xlsx]

## Sheet: Sheet1
TABLE S1 | Blast-hit results used for the taxonomic assignment of “Chloroplast” sequences. All blast hit results comes from the search of Greengenes Chloroplast sequences in NT-NCBI and PhytoRef databases.
Uniq sequence	NCBI	sseqid	length	pident	gaps	sstart	send	qcovs	evalue	bitscore	staxids	stitle	Phytoref	qseqid	sseqid	length	pident	gaps	sstart	send	qcovs	evalue	bitscore
Uniq1		gi|717490081|gb|KM410469.1|	406	99.507	0	329	734	100	0	739	198431	Uncultured prokaryote clone FS08-3-40 16S ribosomal RNA gene, partial sequence		Uniq1;size=4045;	803#AF514849|Eukaryota|Stramenopiles|Ochrophyta|Bacillariophyta|Bacillariophyceae|Naviculales|Naviculales_X|Naviculaceae|Haslea|Haslea	406	99.015	0	256	661	100	0	728
Uniq1022		gi|380356029|dbj|AB550502.1|	420	98.571	0	312	731	100	0	743	100233	Uncultured Planctomycetaceae bacterium gene for 16S rRNA, partial sequence, clone: S-40-2		Uniq1022;size=17;	803#AF514849|Eukaryota|Stramenopiles|Ochrophyta|Bacillariophyta|Bacillariophyceae|Naviculales|Naviculales_X|Naviculaceae|Haslea|Haslea	278	96.403	0	256	533	100	3.25e-132	459
Uniq112;size=108;		gi|409892658|gb|JX983904.1|	403	100	0	230	632	100	0	745	77133	Uncultured bacterium clone HAMb3_039 16S ribosomal RNA gene, partial sequence
Uniq1211;size=14;		gi|321171719|gb|HQ190985.1|	424	98.585	0	349	772	100	0	750	676241	Uncultured sediment bacterium clone JS0307sed109 16S ribosomal RNA gene, partial sequence			803#AF514849|Eukaryota|Stramenopiles|Ochrophyta|Bacillariophyta|Bacillariophyceae|Naviculales|Naviculales_X|Naviculaceae|Haslea|Haslea	303	97.36	0	258	560	99	2.1e-149	516
Uniq15083;size=2;															803#AF514849|Eukaryota|Stramenopiles|Ochrophyta|Bacillariophyta|Bacillariophyceae|Naviculales|Naviculales_X|Naviculaceae|Haslea|Haslea	263	98.099	1	256	518	100	1.1e-131	457
Uniq15660;size=2;		gi|1399237508|gb|MG755795.1|	405	98.519	0	67895	68299	100	0	715	2115823	Licmophora sp. chloroplast, complete genome			803#AF514849|Eukaryota|Stramenopiles|Ochrophyta|Bacillariophyta|Bacillariophyceae|Naviculales|Naviculales_X|Naviculaceae|Haslea|Haslea	97.03	1	258	661	99	0	678	678
Uniq16229;size=2;		gi|53773308|gb|AY711833.1|	407	98.034	2	272	677	100	0	706	1211	Uncultured cyanobacterium clone SIMO-2467 16S ribosomal RNA gene, partial sequence			803#AF514849|Eukaryota|Stramenopiles|Ochrophyta|Bacillariophyta|Bacillariophyceae|Naviculales|Naviculales_X|Naviculaceae|Haslea|Haslea	407	96.56	2	256	661	100	0	673
Uniq170;size=79;		gi|295147110|gb|GQ274058.1|	402	100	0	321	722	100	0	743	91750	Uncultured alpha proteobacterium clone 28D3 16S ribosomal RNA gene, partial sequence			352#AY731515|Eukaryota|Archaeplastida|Rhodophyta|Florideophyceae|Ahnfeltiophycidae|Ahnfeltiales|Ahnfeltiales_X|Ahnfeltiaceae|Ahnfeltia|Ahnfeltia	394	76.904	12	250	638	96	4.12e-58	213
Uniq172;size=78;		gi|1442333640|gb|MH714871.1|	402	99.502	0	319	720	100	0	732	1872480	Altererythrobacter sp. strain RZ02 16S ribosomal RNA gene, partial sequence			811#DQ026685|Eukaryota|Archaeplastida|Rhodophyta|Florideophyceae|Rhodymeniophycidae|Ceramiales|Ceramiales_X|Callithamniaceae|Diapse|Diapse	402	79.104	9	284	681	99	8.66e-75	268
Uniq196;size=70;		gi|168997309|gb|EU290448.1|	402	100	0	267	668	100	0	743	77133	Uncultured bacterium clone Tc61Tetmes 16S ribosomal RNA gene, partial sequence
Uniq224;size=63;		gi|1132316750|gb|KX935719.1|	402	99.254	0	315	716	100	0	726	56765	Uncultured marine bacterium clone 13H3Tc9pc 16S ribosomal RNA gene, partial sequence			352#AY731515|Eukaryota|Archaeplastida|Rhodophyta|Florideophyceae|Ahnfeltiophycidae|Ahnfeltiales|Ahnfeltiales_X|Ahnfeltiaceae|Ahnfeltia|Ahnfeltia	396	76.01	16	250	638	96	1.93e-51	191
Uniq2377;size=8;		gi|327422106|gb|JF431945.1|	401	99.751	0	230	630	99	0	736	293400	Uncultured Rhodobacterales bacterium clone MB2w9 16S ribosomal RNA gene, partial sequence			352#AY731515|Eukaryota|Archaeplastida|Rhodophyta|Florideophyceae|Ahnfeltiophycidae|Ahnfeltiales|Ahnfeltiales_X|Ahnfeltiaceae|Ahnfeltia|Ahnfeltia	396	75	14	250	639	97	2.51e-45	171
Uniq2701;size=7;		gi|807410877|gb|KR077389.1|	405	100	0	18	422	100	0	749	77133	Uncultured bacterium clone S123 16S ribosomal RNA gene, partial sequence			803#AF514849|Eukaryota|Stramenopiles|Ochrophyta|Bacillariophyta|Bacillariophyceae|Naviculales|Naviculales_X|Naviculaceae|Haslea|Haslea	406	96.552	1	256	661	100	0	671
Uniq2817															803#AF514849|Eukaryota|Stramenopiles|Ochrophyta|Bacillariophyta|Bacillariophyceae|Naviculales|Naviculales_X|Naviculaceae|Haslea|Haslea	406	96.798	1	256	661	100	0	676
Uniq296;size=49;	gi|472054266|gb|KC631533.1|	427	100	0	342	768	100	0	789	77133	Uncultured bacterium clone YC1_B46 16S ribosomal RNA gene, partial sequence				322#|Eukaryota|Alveolata|Dinophyta|Dinophyceae|Dinophyceae_X|Thoracosphaerales|Thoracosphaerales_X|Thoracosphaerales_XX|Thoracosphaera|Thoracosphaera	276	85.507	2	2	276	64	2.55e-80	287
Uniq33;size=323;		gi|1392939311|dbj|AP018696.1|	402	99.005	0	13990	14391	100	0	721	240864	Ulva ohnoi chloroplast DNA, complete genome			202#HE610155|Eukaryota|Archaeplastida|Chlorophyta|Ulvophyceae|Ulvophyceae_X|Ulvophyceae_XX|Ulvophyceae_XXX|Ulvophyceae_XXXX|Desmochloris|Desmochloris	402	92.786	0	307	708	100	2.72e-169	582
Uniq361;size=41;		gi|37786982|gb|AY212583.1|	406	98.768	0	322	727	100	0	723	77133	Uncultured bacterium clone 133ds10 16S ribosomal RNA gene, partial sequence			803#AF514849|Eukaryota|Stramenopiles|Ochrophyta|Bacillariophyta|Bacillariophyceae|Naviculales|Naviculales_X|Naviculaceae|Haslea|Haslea	406	97.291	0	256	661	100	0	689
Uniq38;size=265;	gi|388952174|gb|JQ196843.1|	402	99.502	0	299	700	100	0	732	77133	Uncultured bacterium clone SeaWat_30121 16S ribosomal RNA gene, partial sequence				352#AY731515|Eukaryota|Archaeplastida|Rhodophyta|Florideophyceae|Ahnfeltiophycidae|Ahnfeltiales|Ahnfeltiales_X|Ahnfeltiaceae|Ahnfeltia|Ahnfeltia	395	76.203	14	250	638	96	4.15e-53	196
Uniq3857															202#HE610155|Eukaryota|Archaeplastida|Chlorophyta|Ulvophyceae|Ulvophyceae_X|Ulvophyceae_XX|Ulvophyceae_XXX|Ulvophyceae_XXXX|Desmochloris|Desmochloris	290	90.345	0	307	596	100	7.58e-109	381
Uniq40;size=255;		gi|1080112557|gb|KU886648.1|	404	99.752	0	339	742	100	0	741	77133	Uncultured bacterium clone UDMA-B01-27 16S ribosomal RNA gene, partial sequence			352#AY731515|Eukaryota|Archaeplastida|Rhodophyta|Florideophyceae|Ahnfeltiophycidae|Ahnfeltiales|Ahnfeltiales_X|Ahnfeltiaceae|Ahnfeltia|Ahnfeltia	400	88	2	250	648	99	6.18e-136	472
Uniq41;size=247;		gi|207298911|gb|FJ203816.1|	406	96.059	2	288	691	99	0	660	100272	Uncultured eukaryote clone GL_OB12 16S ribosomal RNA gene, partial sequence			803#AF514849|Eukaryota|Stramenopiles|Ochrophyta|Bacillariophyta|Bacillariophyceae|Naviculales|Naviculales_X|Naviculaceae|Haslea|Haslea	406	95.32	2	258	661	99	0	643
Uniq411;size=36;		gi|90818941|dbj|AP006715.1|	404	99.257	0	148889	149292	100	0	730	2788	Porphyra yezoensis chloroplast DNA, complete genome			811#DQ026685|Eukaryota|Archaeplastida|Rhodophyta|Florideophyceae|Rhodymeniophycidae|Ceramiales|Ceramiales_X|Callithamniaceae|Diapse|Diapse	404	91.584	1	284	686	100	1.66e-161	556
Uniq513;size=31;		gi|1495972788|gb|KX852066.1|	402	100	0	263	664	100	0	743	77133	Uncultured bacterium clone IPANA4 16S ribosomal RNA gene, partial sequence			811#DQ026685|Eukaryota|Archaeplastida|Rhodophyta|Florideophyceae|Rhodymeniophycidae|Ceramiales|Ceramiales_X|Callithamniaceae|Diapse|Diapse	402	76.866	9	284	681	99	8.85e-60	219
Uniq5160;size=4;		gi|168997311|gb|EU290450.1|	406	98.276	0	272	677	100	0	712	77133	Uncultured bacterium clone Tc63Tet2mes 16S ribosomal RNA gene, partial sequence			803#AF514849|Eukaryota|Stramenopiles|Ochrophyta|Bacillariophyta|Bacillariophyceae|Naviculales|Naviculales_X|Naviculaceae|Haslea|Haslea	404	96.04	0	258	661	99	0	658
Uniq52;size=204;		gi|1441296665|dbj|LC314466.1|	402	100	0	18	419	100	0	743	293400	Uncultured Rhodobacterales bacterium gene for 16S ribosomal RNA, partial sequence, clone: SFM10-56			352#AY731515|Eukaryota|Archaeplastida|Rhodophyta|Florideophyceae|Ahnfeltiophycidae|Ahnfeltiales|Ahnfeltiales_X|Ahnfeltiaceae|Ahnfeltia|Ahnfeltia	361	76.177	11	250	605	88	4.17e-48	180
Uniq8;size=1480;		gi|953357296|gb|FJ178076.2|	405	99.259	0	322	726	100	0	732	137771	Uncultured diatom clone WA25 16S ribosomal RNA gene, partial sequence; chloroplast			803#AF514849|Eukaryota|Stramenopiles|Ochrophyta|Bacillariophyta|Bacillariophyceae|Naviculales|Naviculales_X|Naviculaceae|Haslea|Haslea	407	89.189	3	256	661	100	6.11e-146	505
Uniq95;size=126;		gi|1172206382|emb|LT721629.1|	402	100	0	18	419	100	0	743	77133	Uncultured bacterium partial 16S rRNA gene, clone 103_1441340
Uniq996;size=17;		gi|325551089|gb|JF272058.1|	282	99.291	0	325	606	100	1.14e-140	510	77133	Uncultured bacterium clone 8M78 16S ribosomal RNA gene, partial sequence			803#AF514849|Eukaryota|Stramenopiles|Ochrophyta|Bacillariophyta|Bacillariophyceae|Naviculales|Naviculales_X|Naviculaceae|Haslea|Haslea	283	97.527	1	256	538	100	1.96e-139	483
Uniq1953;size=9;		gi|144601167|gb|EF491320.1|	404	100	0	320	723	100	0	747	1211	Uncultured cyanobacterium clone S1-60 16S ribosomal RNA gene, partial sequence			Eukaryota|Hacrobia|Cryptophyta|Cryptophyceae|Cryptophyceae_X|Pyrenomonadales|Pyrenomonadales_X|Geminigeraceae|Guillardia|Guillardia		90.323	1	327	728	99	1.3e-152	527
Uniq9131;size=3;		gi|300680267|gb|HM437309.1|	424	99.057	0	344	767	100	0	761	56765	Uncultured marine bacterium clone A-Alg44 16S ribosomal RNA gene, partial sequence				720#NC_000926|Eukaryota|Hacrobia|Cryptophyta|Cryptophyceae|Cryptophyceae_X|Pyrenomonadales|Pyrenomonadales_X|Geminigeraceae|Guillardia|Guillardia	90.411	0	331	403	17	4.57e-23	97.1
Uniq10;size=1245;															352#AY731515|Eukaryota|Archaeplastida|Rhodophyta|Florideophyceae|Ahnfeltiophycidae|Ahnfeltiales|Ahnfeltiales_X|Ahnfeltiaceae|Ahnfeltia|Ahnfeltia	394	74.873	12	250	638	96	9.04e-45	169
															720#NC_000926|Eukaryota|Hacrobia|Cryptophyta|Cryptophyceae|Cryptophyceae_X|Pyrenomonadales|Pyrenomonadales_X|Geminigeraceae|Guillardia|Guillardia	405	79.259	8	327	728	99	5.18e-77	276
Uniq104;size=116;		gi|1127548491|gb|KX177698.1|	400	97	2	337	735	99	0	671	77133	Uncultured bacterium clone PW-15B08 16S ribosomal RNA gene, partial sequence			352#AY731515|Eukaryota|Archaeplastida|Rhodophyta|Florideophyceae|Ahnfeltiophycidae|Ahnfeltiales|Ahnfeltiales_X|Ahnfeltiaceae|Ahnfeltia|Ahnfeltia	394	74.873	10	250	639	97	2.51e-45	171
Uniq11466;size=2;		gi|532025003|gb|KC993640.1|	402	96.766	0	319	720	100	0	676	77133	Uncultured bacterium clone RK_0551 16S ribosomal RNA gene, partial sequence			811#DQ026685|Eukaryota|Archaeplastida|Rhodophyta|Florideophyceae|Rhodymeniophycidae|Ceramiales|Ceramiales_X|Callithamniaceae|Diapse|Diapse	405	79.506	15	284	681	99	1.86e-76	274
Uniq117;size=104;		gi|194592009|gb|EU869597.1|	402	98.756	0	273	674	100	0	715	77133	Uncultured bacterium clone LOXB-f04 16S ribosomal RNA gene, partial sequence			803#AF514849|Eukaryota|Stramenopiles|Ochrophyta|Bacillariophyta|Bacillariophyceae|Naviculales|Naviculales_X|Naviculaceae|Haslea|Haslea	265	78.113	7	356	617	62	1.59e-42	161
Uniq12;size=1111;		gi|566552766|emb|HE979594.1|	422	99.763	0	330	751	100	0	774	77133	uncultured bacterium partial 16S rRNA gene, clone EE6-001_E07				274	85.036	0	2	275	64	4.26e-78	279
Uniq160;size=82;		gi|537367095|gb|KF271249.1|	427	100	0	329	755	100	0	789	77133	Uncultured bacterium clone N8_12_A_6D_109 16S ribosomal RNA gene, partial sequence			352#AY731515|Eukaryota|Archaeplastida|Rhodophyta|Florideophyceae|Ahnfeltiophycidae|Ahnfeltiales|Ahnfeltiales_X|Ahnfeltiaceae|Ahnfeltia|Ahnfeltia	251	76.494	3	250	499	91	2.21e-34	134
Uniq1778;size=10;		gi|532025003|gb|KC993640.1|	275	99.273	0	319	593	100	6.84e-138	501	77133	Uncultured bacterium clone RK_0551 16S ribosomal RNA gene, partial sequence			713#FN563093|Eukaryota|Archaeplastida|Chlorophyta|Mamiellophyceae|Mamiellophyceae_X|Dolichomastigales|Dolichomastigales_X|Dolichomastigaceae|Crustomastix|Crustomastix	311	75.563	14	383	686	72	2.07e-36	141
Uniq23;size=462;		gi|1143273458|gb|KY583734.1|	422	99.763	0	1	422	100	0	774	77133	Uncultured bacterium isolate DGGE gel band B_SML20.7. 16S ribosomal RNA gene, partial sequence			322#|Eukaryota|Alveolata|Dinophyta|Dinophyceae|Dinophyceae_X|Thoracosphaerales|Thoracosphaerales_X|Thoracosphaerales_XX|Thoracosphaera|Thoracosphaera	275	84	0	2	276	64	1.19e-73	265
Uniq330;size=45;		gi|1190751090|gb|MF082605.1|	427	97.19	0	1	427	100	0	723	77133	Uncultured bacterium clone 3226 16S ribosomal RNA gene, partial sequence			352#AY731515|Eukaryota|Archaeplastida|Rhodophyta|Florideophyceae|Ahnfeltiophycidae|Ahnfeltiales|Ahnfeltiales_X|Ahnfeltiaceae|Ahnfeltia|Ahnfeltia	395	75.19	12	250	639	97	5.4e-47	176
Uniq393;size=38;		gi|686483475|gb|KM042671.1|	402	100	0	303	704	100	0	743	77133	Uncultured bacterium clone Loihi_SCGC_AB-602-N06 16S ribosomal RNA gene, partial sequence				274	85.036	0	2	275	64	4.26e-78	279
Uniq47;size=231;		gi|1250096474|gb|CP023664.1|	427	100	0	12199	11773	100	0	789	728003	Cycloclasticus sp. PY97N chromosome, complete genome			322#|Eukaryota|Alveolata|Dinophyta|Dinophyceae|Dinophyceae_X|Thoracosphaerales|Thoracosphaerales_X|Thoracosphaerales_XX|Thoracosphaera|Thoracosphaera	277	85.921	4	2	276	64	5.47e-82	292
Uniq6;size=1799;		gi|1127548605|gb|KX177812.1|	428	98.131	4	342	766	100	0	745	77133	Uncultured bacterium clone SS-23H01 16S ribosomal RNA gene, partial sequence
Uniq62;size=187;	gi|1127548151|gb|KX177358.1|	402	98.01	5	319	715	100	0	693	77133	Uncultured bacterium clone PS-12C04 16S ribosomal RNA gene, partial sequence
